# Supplementary material for: Data-Driven Radiogenomic Approach for Deciphering Molecular Mechanisms Underlying Imaging Phenotypes in Lung Adenocarcinoma: A Pilot Study
Source: Int J Mol Sci. 2023 Mar 3;24(5):4947. doi: 10.3390/ijms24054947 (PMC10003564; doi:10.3390/ijms24054947)
Supplement: Supplementary file 1 [file ijms-24-04947-s001.zip]

Archive with 1 entries (1 files):
- Supplement/ALL_Tables_Supplementary Material Final 13.02.23.pdf
